# Supplementary material for: Intestinal helminth co-infection and associated factors among pulmonary tuberculosis patients in Africa and Asia: a systematic review and meta-analysis
Source: BMC Infect Dis. 2023 Oct 30;23:739. doi: 10.1186/s12879-023-08716-9 (PMC10614413; doi:10.1186/s12879-023-08716-9)
Supplement: Supplementary file 3 — Additional file 3: S3 Table. Quality Assessment Tool for the Included Studies in the review. [file 12879_2023_8716_MOESM3_ESM.xlsx]

## Sheet: Sheet1
	Quality Assessment Tool for the Included Studies of helminth co-infection( Yes/No/Other)									S3 Table
	Criteria	Yes/No/Other	Abate et al., 2012	Alemu et al., 2017	Mhimbira et al., 2017	Abate et al., 2015	Alemayehu et al.,2014	Alemu et al.,2019	Elias et al.,2006	Gashaw et al.,2019	Hailu et al.,2015	Kassu et al.,2007	Lemma et al.,2022	McLaughlin et al.,2021	Range et al.,2007	Sikalengo et al.,2018	Tegegne, et al.,2018	Tesfaye, et al.,2022	Kusumaningtyas et al.,2020	Li, X. X. et al.,2014	PANIGRAHI et al.,2019	Wong et al.,2019	Taghipour et al 2019	Okodua et al 2010
1	Was the research question or objective in this paper clearly stated?	Yes	Yes	Yes	Yes	Yes	Yes	Yes	Yes	Yes	Yes	Yes	Yes	Yes	Yes	Yes	Yes	Yes	Yes	Yes	Yes	Yes	Yes	Yes
2	Was the study population clearly specified and defined?	Yes	Yes	Yes	Yes	Yes	Yes	Yes	Yes	Yes	Yes	Yes	Yes	Yes	Yes	Yes	Yes	Yes	Yes	Yes	Yes	Yes	Yes	Yes
3	Was the participation rate of eligible persons at least 50%?	Yes	Yes	Yes	Yes	Yes	Yes	Yes	Yes	Yes	Yes	Yes	Yes	Yes	Yes	Yes	Yes	Yes	Yes	Yes	Yes	Yes	Yes	Yes
4	Were all the subjects selected or recruited from the same or similar populations (including the same time period)? Were inclusion and exclusion criteria for being in the study prespecified and applied uniformly to all participants?	Yes	Yes	Yes	Yes	Yes	Yes	Yes	Yes	Yes	Yes	Yes	Yes	Yes	Yes	Yes	Yes	Yes	Yes	Yes	Yes	Yes	Yes	Yes
5	Was a sample size justification, power description, or variance and effect estimates provided?	Yes	Yes	Yes	Yes	Yes	No	Yes	Yes	No	No	Yes	Yes	Yes	No	Yes	No	No	No	Yes	No	No	Yes	Yes
6	For the analyses in this paper, were the exposure(s) of interest measured prior to the outcome(s) being measured?	No	No	No	No	No	No	No	No	No	No	No	No	No	No	No	No	No	No	No	No	No	Yes	Yes
7	Was the timeframe sufficient so that one could reasonably expect to see an association between exposure and outcome if it existed?	No	No	No	No	No	No	No	No	No	No	No	No	No	No	No	No	No	No	No	No	No	No	No
8	For exposures that can vary in amount or level, did the study examine different levels of the exposure as related to the outcome (e.g., categories of exposure, or exposure measured as continuous variable)?	NA	NA	NA	NA	NA	NA	NA	NA	NA	NA	NA	NA	NA	NA	NA	NA	NA	NA	NA	NA	NA	NA	NA
9	Were the exposure measures (independent variables) clearly defined, valid, reliable, and implemented consistently across all study participants?	NA	NA	NA	NA	NA	NA	NA	NA	NA	NA	NA	NA	NA	NA	NA	NA	NA	NA	NA	NA	NA	NA	NA
10	Was the exposure(s) assessed more than once over time?	NA	NA	NA	NA	NA	NA	NA	NA	NA	NA	NA	NA	NA	NA	NA	NA	NA	NA	NA	NA	NA	NA	NA
11	Were the outcome measures (dependent variables) clearly defined, valid, reliable, and implemented consistently across all study participants?		Yes	Yes	Yes	No	No	Yes	No	Yes	Yes	No	No	Yes	Yes	Yes	No	No	No	Yes	No	No	No	Yes
12	Were the outcome assessors blinded to the exposure status of participants?	NA	NA	NA	NA	NA	NA	NA	NA	NA	NA	NA	NA	NA	NA	NA	NA	NA	NA	NA	NA	NA	NA	NA
13	Was loss to follow-up after baseline 20% or less?	NA	NA	NA	NA	NA	NA	NA	NA	NA	NA	NA	NA	NA	NA	NA	NA	NA	NA	NA	NA	NA	NA	NA
14	Were key potential confounding variables measured and adjusted statistically for their impact on the relationship between exposure(s) and outcome(s)?		Yes	No	Yes	No	No	No	No	No	Yes	No	No	Yes	No	Yes	No	Yes	No	Yes	Yes	No	No	No
	Total quality score		7 points	6 points	7 points	5 points	4 points	6 points	5 points	5 points	6 points	5 points	5points	7 points	5 points	7 points	4 points	5points	4 points	7 points	5 points	4 points	6 points	7 points
		Rater I	Good	Fair	Good	Fair	Fair	Fair	Fair	Fair	Fair	Fair	Fair	Good	Fair	Good	Fair	Fiar	Fair	Good	Fair	Fair	Fair	Good
		Rater II	Good	Fair	Good	Fair	Fair	Fair	Fair	Fair	Fair	Fair	Fair	Good	Fair	Good	Fair	Fair	Fair	Good	Fair	Fair	Fair	Good
	Risk of Bias		Low	Low	Low	Moderate	Moderate	Moderate	Moderate	Moderate	Low	Moderate	Moderate	Low	Moderate	Low	Moderate	Moderate	Moderate	Low	Moderate	Moderate	Moderate	Low
