# Supplementary material for: Intestinal helminth co-infection and associated factors among pulmonary tuberculosis patients in Africa and Asia: a systematic review and meta-analysis
Source: BMC Infect Dis. 2023 Oct 30;23:739. doi: 10.1186/s12879-023-08716-9 (PMC10614413; doi:10.1186/s12879-023-08716-9)
Supplement: Supplementary file 4 — Additional file 4: S1 File. The raw data extracted from eligible studies. [file 12879_2023_8716_MOESM4_ESM.xlsx]

## Sheet: Raw data
	S1 file
									TB+			TB-							TB+		TB-				TB+		TB-		TB+				TB-				TB+		TB-		TB+				TB-				TB+
No.	Article author (year)	Year of study	Country	Design	Total	TB+	TB-	TB type	Hel+	Hel-	Prev. among TB+	TB-He+	TB-He-	Prev. among TB-	Hel+ TB+	Hel+ TB-	Hel- TB+	Hel- TB-	Male	Female	Male	Female	Types of TB diagnosis	Types of stool diagnosis	T.Age mean	SD	T.Age mean	SD	Male Hel+	Male Hel-	Female Hel+	Female Hel-	Male Hel+	Male Hel-	Female Hel+	Female Hel-	HIV +Ve	HIV -Ve	HIV +Ve	HIV -Ve	HIV+ Hel+	HIV+ Hel-	HIV- Hel+	HIV- Hel-	HIV+ Hel+	HIV+ Hel-	HIV- Hel+	HIV- Hel-	BMI<18.5 Hel+
1	Abate et al., 2012	2012	Ethiopia	Case control	224	112	112	PTB	32	80	28.5714	23	89	20.5357	32	23	80	89	53	59	101	11	AFB	Direct + KK	28		30										53	59	2	110	13	40	19	40	1	1	22	88
2	Alemu et al., 2017	2017	Ethiopia	Cross sectional	213	213		PTB	52	161	24.4131			#DIV/0!					122	91			AFB	Direct + Concentration	32.2				32	90	24	67					20	189			3	17	48	141					25
3	Mhimbira et al., 2017	2017	Tanzania	Cohort study	972	597	375	PTB	190	407	31.8258	97	278	25.8667	190	97	407	278	411	186	174	201	AFB	Direct + KK + baermann	33		37		145	266	45	141	49	125	48	153	163	434	35	340	37	126	153	281	8	27	89	251	108
4	Abate et al., 2015	2015	Ethiopia	Case control	424	424		PTB	156	268	36.7925			#DIV/0!					250	174			AFB	Direct + KK	26				96	154	60	114					118	306			35	83	121	185
5	Alemayehu et al.,2014	2014	Ethiopia	Cross sectional	415	72	343	PTB	21	51	29.1667	65	278	18.9504	21	65	51	278	37	35	195	148	AFB	Direct + Concentration	35.7				11	26	10	25
6	Alemu et al.,2019	2019	Ethiopia	Cross sectional	180	91	89	PTB	10	81	10.989	2	87	2.24719	10	2	81	87	56	35	33	56	AFB	Direct + Concentration	26.7	7.7	26.9	9.2	6	50	4	31					8	91											8
7	Elias et al.,2006	2006	Ethiopia	Case control	740	230	510	PTB	163	67	70.8696	185	325	36.2745	163	185	67	325	121	109	283	227	AFB	Direct + Concentration	30.7	12.4	33	14.8	76	45	87	22	77	206	108	119	108	122	60	450	76	32	87	35	23	37	162	288
8	Gashaw et al.,2019	2019	Ethiopia	Cross sectional	259	259		PTB+EPTB	26	233	10.0386			#DIV/0!					142	117			AFB+ Culture	Direct + KK	33.7	12			16	126	10	107												35					18
9	Hailu et al.,2015	2015	Ethiopia	Case control	268	100	168	PTB	29	71	29	13	155	7.7381	29	13	71	155	55	45	83	85	AFB	Direct + Concentration	38.2	11.25	36.3	12.3	14	35	15	36	7	76	6	79	29	71	40	128	14	27	15	44	6	34	7	121
10	Kassu et al.,2007	2007	Ethiopia	Cross sectional	257	257		PTB	114	143	44.358			#DIV/0!					105	152			AFB	Direct + Concentration	32.7												134	123			53	81	61	62
11	Lemma et al.,2022	2022	Ethiopia	Cross sectional	350	350		PTB	35	315	10			#DIV/0!					202	148			AFB	Direct + Concentration	29				11	191	24	124					46	304			21	25	14	290					33
12	McLaughlin et al.,2021	2021	Kenya	cross sectional	509	194	315	PTB	49	145	25.2577	97	218	30.7937	49	97	145	218	79	115	103	212	AFB	Direct + Concentration	30		25		23	56	26	129					105	89	131	184	18	87	31	58
13	Range et al.,2007	2007	Tanzania	Cross sectional	655	532	123	PTB	300	232	56.391	52	71	42.2764	300	52	232	71	314	218	70	53	AFB + Calture	Direct + KK	35.3		39.3										232	300	77	46	103	129	197	103	30	47	22	24
14	Sikalengo et al.,2018	2018	Tanzania	Cross sectional	668	668		PTB	154	514	23.0539			#DIV/0!					454	214			AFB + Calture	Direct + Concentration + Baermann	35												167	497
15	Tegegne, et al.,2018	2018	Ethipia	Cross sectional	256	43	213	PTB	5	38	11.6279	31	182	14.554	5	31	38	182	28	15	130	83	AFB	Direct + Concentration	40.5
16	Tesfaye, et al.,2022	2022	Ethiopia	Cross sectional	242	36	206	PTB	3	36	8.33333	10	196	4.85437	3	10	36	196	22	14	100	106	AFB	Direct + Concentration	38.9	19.8			1	35	2	34																	1
17	Kusumaningtyas et al.,2020	2020	Indonesia	Cross sectional	16	16		PTB	9	7	56.25			#DIV/0!					9	7			AFB	Direct + Concentration	40.3
18	Li, X. X. et al.,2014	2014	China	Cross sectional	735	369	366	PTB	28	341	7.58808	30	336	8.19672	28	30	341	336	249	120	232	134	AFB	Direct + Concentration	53		49.8		9	240	19	101	19	213	11	123													21
19	Panigrahi et al.,2019	2019	India	Cross sectional	118	84	34	PTB	26	58	30.9524	2	32	5.88235	26	2	58	32	50	34	20	14	AFB	Direct + concentration	30.5		30.5		17	33	9	25	1	19	1	13
20	Wong et al.,2019	2019	Malaysia	Cross sectional	137	82	55	PTB	70	12	85.3659	49	6	89.0909	70	49	12	6	42	40	22	33	AFB	Direct + concentration +PCR +Serology	38	16	33	14
21	Taghipour et al 2019	2019	Iran	Case control	342	161	181	PTB	3	158	1.86335	1	180	0.552486	3	1	158	180	70	91	72	109	AFB	Direc + KK	53.2	19.1	52.4	18.3
22	Okodua et al 2010	2010	Nigeria	Case control	252	96	156	PTB	27	69	28.125	34	122	21.7949	27	34	69	122	40	56	74	82	AFB	Direc + Concentration + Stoll’s techniques													11	85			4	7	23	62
				Total	8232	4986	3246		1502	3487	30.1243	691	2555	21.2877	956	691	1846	2555	2911	2075	1692	1554							457	1347	335	956	153	639	174	487	1194	2670	345	1258	377	654	769	1336	68	146	302	772	214
[truncated: 47 more columns]

## Sheet: TB and Stool screening
No.	Article author (year)	Country	Design	TB+ Cases	TB type	Hel+	Hel-	Prev. among TB+	Male	Female	Types of TB diagnosis	Types of stool diagnosis	T.Age mean	SD	He+Male	He+ Female	He-Male	He-Female	HIV +Ve	HIV -Ve	He+HI+	He+HI-	He-HI+	He-HI-	He+BMI>=18	He+BMI<18	He-BMI>=18	He-BMI<18	Asc +Ve	Asc -Ve	HW +Ve	HW -Ve	Stro +Ve	Sto -Ve	S. mansoni +Ve	S. mansoni -Ve	T. trichuria +Ve	T. trichuria +Ve	H.nana +Ve	H.nana -Ve	Taenia spps +Ve	Taenia spps -Ve	E.vermicularis +	E. vermicularis	Monoinfection	>=2 species
1	Abate E., et al. (2012)	Ethiopia	Case control	112	PTB	32	80	28.5714	53	59	AFB	Direct + KK	28						53	59	13	19	40	40					12	100	8	104	3	109	6	106	8	104	0	112	0	112
2	Alemu G., Et al. (2017)	Ethiopia	Cross sectional	213	PTB	52	161	24.4131	122	91	AFB	Direct + Concentration	32.2		32	24	90	67	20	189	3	48	17	141	27	25	115	46	24	189	18	195	2	211	0	213	9	204	2	211	5	208
3	Mhimbira et al., (2017)	Tanzania	Cohort study	597	PTB	190	407	31.8258	411	186	AFB	Direct + KK + baermann	33		145	45	266	141	163	434	37	153	126	281	82	108	197	210	3	594	55	542	111	486	51	546	6	591	1	596			1	596	158	32
4	Abate E., et al. (2015)	Ethiopia	Case control	424	PTB	156	268	36.7925	250	174	AFB	Direct + KK	26		96	60	154	114	118	306	35	121	83	185
5	Alemayehu M et al.,(2014)	Ethiopia	Cross sectional	72	PTB	21	51	29.1667	37	35	AFB	Direct + Concentration	35.7		11	10	26	25											4	17	8	13	5	16	3	18	1	20	0	21	0	21
6	Aynalem A et al., (2019)	Ethiopia	Cross sectional	91	PTB	10	91	10.989	56	35	AFB	Direct + Concentration	26.7	7.7	1	1	32	55	8	91					2	8	37	44	4	87	0	91	0	91	0	91	2	89	4	87	0	91
7	Elias D. et al., (2006)	Ethiopia	Case control	230	PTB	163	67	70.8696	121	109	AFB	Direct + Concentration	30.7	12.4	76	87	45	22	108	122	76	87	32	35					123	107	65	165	36	194	9	221	10	120					0	230	103	60
8	Gashaw F. et al.,(2019)	Ethiopia	Cross sectional	259	PTB+EPTB	26	233	10.0386	142	117	AFB+ Culture	Direct + KK	33.7	12	16	10	126	107						35	8	18	90	121	7	252	2	257			13	246	2	257	1	258			3	256
9	Hailu A. et al., (2015)	Ethiopia	Case control	100	PTB	29	71	29	55	45	AFB	Direct + Concentration	38.2	11.25	14	15	35	36	29	71	14	15	27	44					8	92	1	99	5	95			13	87					2	98	21	8
11	Kassu A. et al.,(2007)	Ethiopia	Cross sectional	257	PTB	114	143	44.358	105	152	AFB	Direct + Concentration	32.7						134	123	53	61	81	62					45	212	27	230	25	232	12	245	2	255	1	256	1	256	1	256	103	11
12	Lemma L. et al.,(2022)	Ethiopia	Cross sectional	350	PTB	35	315	10	202	148	AFB	Direct + Concentration	29		11	24	191	124	46	304	21	14	25	290	2	33	226	89	12	338	4	346	5	345			4	346	4	346	6	344
13	McLaughlin et al., (2021)	Kenya	cross sectional	194	PTB	49	145	25.2577	79	115	AFB	Direct + Concentration	30		23	26	56	129	105	89	18	31	87	58					1	193	5	189			38	156	5	189
14	Range, N. et al.,(2007)	Tanzania	Cross sectional	532	PTB	300	232	56.391	314	218	AFB + Calture	Direct + KK	35..3						232	300	103	197	129	103							103	429			197	335
15	Sikalengo et al., (2018)	Tanzania	Cross sectional	668	PTB	154	514	23.0539	454	214	AFB + Calture	Direct + Concentration + Baermann	35						167	497									2	666	45	623	89	579	68	600	5	663							159	16
16	Tegegne, et al., (2018)	Ethipia	Cross sectional	43	PTB	5	38	11.6279	28	15	AFB	Direct + Concentration	40.5																2	41	2	41			1	42					0	43
17	Tesfaye, et al., (2022)	Ethiopia	Cross sectional	36	PTB	3	36	8.33333	22	14	AFB	Direct + Concentration	38.9	19.8	1	2	35	34							9	8	14	5	1	35	2	34
18	Kusumaningtyas et al., 2020	Indonesia	Cross sectional	16	PTB	9	7	56.25	9	7	AFB	Direct + Concentration	40.3																								9	7
19	Li, X. X. et al., (2014)	China	Cross sectional	369	PTB	28	341	7.58808	249	120	AFB	Direct + Concentration	53		9	19	240	101							7	21	153	188	3	366	17	352					8	361
21	PANIGRAHI et al., (2019)	India	Cross sectional	84	PTB	26	58	30.9524	50	34	AFB	Direct + concentration	30.5		17	9	33	25											2	82	19	65	5	79
22	Tristão-Sá, R. et al.,(2002)	Brazil	Cross sectional	57	PTB	33	24	57.8947				Direct + concentration																	8	49	4	53	14	43	2	55	5	52
23	Wong, W. K. et al., (2019)	Malaysia	Cross sectional	82	PTB	70	12	85.3659	42	40	AFB	Direct + KK+ concentration +PCR +Serology	38	16															12	70	16	66	9	83			32	50							10	72
24	Taghipour, A. et al (2019)	Iran	Case control	161	PTB	3	158	1.86335	70	91	AFB	Direct+concentration+ trichrome, modi- fied Ziehl-Neelsen and chromotrope 2R staining techniques	53.2	19.1															1	160	0	161	0	161	0	161	0	161	1	160	1	160	0	161
				4947		1508	3452	30.4831	2871	2019																			274		401		309		400		121		14		13		7

## Sheet: TB+Vs TB-
								TB+			TB-			TB+		TB-				TB+		TB-		TB+				TB-				TB+		TB-		TB+				TB-				TB+				TB-
No.	Article author (year)	Country	Design	Total	TB+	TB-	TB type	Hel+	Hel-	Prev. among TB+	TB-He+	TB-He-	Prev. among TB-	Male	Female	Male	Female	Types of TB diagnosis	Types of stool diagnosis	T.Age mean	SD	T.Age mean	SD	He+Male	He+ Female	He-Male	He-Female	He+Male	He+ Female	He-Male	He-Female	HIV +Ve	HIV -Ve	HIV +Ve	HIV -Ve	He+HI+	He+HI-	He-HI+	He-HI-	He+HI+	He+HI-	He-HI+	He-HI-	He+BMI>=18	He+BMI<18	He-BMI>=18	He-BMI<18	He+BMI>=18	He+BMI<18
1	Abate E., et al. (2012)	Ethiopia	Case control	224	112	112	PTB	32	80	28.5714	23	89	20.5357	53	59	101	11	AFB	Direct + KK	28		30										53	59	2	110	13	19	40	40	1	22	1	88
2	Mhimbira et al., (2017)	Tanzania	Cohort study	972	597	375	PTB	190	407	31.8258	97	278	25.8667	411	186	174	201	AFB	Direct + KK + baermann	33		37		145	45	266	141	49	48	125	153	163	434	35	340	37	153	126	281	8	89	27	251	82	108	197	210	93	4
3	Alemayehu M et al.,(2014)	Ethiopia	Cross sectional	415	72	343	PTB	21	51	29.1667	65	278	18.9504	37	35	195	148	AFB	Direct + Concentration	35.7				11	10	26	25
4	Aynalem A et al., (2019)	Ethiopia	Cross sectional	180	91	89	PTB	10	91	10.989	2	87	2.24719	56	35	33	56	AFB	Direct + Concentration	26.7	7.7	26.9	9.2	1	1	32	55					8	91											2	8	37	44
5	Elias D. et al., (2006)	Ethiopia	Case control	740	230	510	PTB	163	67	70.8696	185	325	36.2745	121	109	283	227	AFB	Direct + Concentration	30.7	12.4	33	14.8	76	87	45	22	77	108	206	119	108	122	60	450	76	87	32	35	23	162	37	288
6	Hailu A. et al., (2015)	Ethiopia	Case control	268	100	168	PTB	29	71	29	13	155	7.7381	55	45	83	85	AFB	Direct + Concentration	38.2	11.25	36.3	12.3	14	15	35	36	7	6	76	79	29	71	40	128	14	15	27	44	6	7	34	121
7	McLaughlin et al., (2021)	Kenya	cross sectional	509	194	315	PTB	49	145	25.2577	97	218	30.7937	79	115	103	212	AFB	Direct + Concentration	30		25		23	26	56	129					105	89	131	184	18	31	87	58
8	Range, N. et al.,(2007)	Tanzania	Cross sectional	655	532	123	PTB	300	232	56.391	52	71	42.2764	314	218	70	53	AFB + Calture	Direct + KK	35..3		39.3										232	300	77	46	103	197	129	103	30	22	47	24
9	Tegegne, et al., (2018)	Ethipia	Cross sectional	256	43	213	PTB	5	38	11.6279	31	182	14.554	28	15	130	83	AFB	Direct + Concentration	40.5
10	Tesfaye, et al., (2022)	Ethiopia	Cross sectional	242	36	206	PTB	3	36	8.33333	10	196	4.85437	22	14	100	106	AFB	Direct + Concentration	38.9	19.8			1	2	35	34																	9	8	14	5
11	Li, X. X. et al., (2014)	China	Cross sectional	735	369	366	PTB	28	341	7.58808	30	336	8.19672	249	120	232	134	AFB	Direct + Concentration	53		49.8		9	19	240	101	19	11	213	123													7	21	153	188	17	13
12	Panigrahi et al., (2019)	India	Cross sectional	118	84	34	PTB	26	58	30.9524	2	32	5.88235	50	34	20	14	AFB	Direct + concentration	30.5		30.5		17	9	33	25	1	1	19	13
13	Wong, W. K. et al., (2019)	Malaysia	Cross sectional	137	82	55	PTB	70	12	85.3659	49	6	89.0909	42	40	22	33	AFB	Direct + concentration +PCR +Serology	38	16	33	14
14	Taghipour, A. et al (2019)	Iran	Case control	342	161	181	PTB	3	158	1.86335	1	180	0.552486	70	91	72	109	AFB		53.2	19.1	52.4	18.3
15	Okodua et al 2010	Nigeria	Case control	252	96	156	PTB	27	69	28.125	34	122	21.7949	40	56	74	82	AFB	Direc + KK								0									4	7	23	62
				5793	2799	3246		929	1787	33.1904	657	2433	20.2403
[truncated: 42 more columns]

## Sheet: Factors 1
S. No	Author	Year of study	Study Area	Study design	Sample size	Case of Helmenth	Variable	With Hel +	With Hel-	With out Hel +	With out Hel -
	BMI ( ≥ 18.5 or < 18.5) vs Helminth
1	Alemu et al., 2017	2017	Ethiopia	Cross sectional	213	32	BMI ( ≥ 18.5 or < 18.5) vs Helminth	25	46	27	115
2	Mhimbira et al., 2017	2017	Tanzania	Cohort study	597	190	BMI ( ≥ 18.5 or < 18.5) vs Helminth	108	210	82	197
3	Aynalem et al., 2019	2019	Ethiopia	Cross sectional	91	10	BMI ( ≥ 18.5 or < 18.5) vs Helminth	8	44	2	37
4	Gashaw et al., 2019	2019	Ethiopia	Cross sectional	259	26	BMI ( ≥ 18.5 or < 18.5) vs Helminth	18	121	8	90
5	Lemma et al., 2022	2022	Ethiopia	Cross sectional	350	35	BMI ( ≥ 18.5 or < 18.5) vs Helminth	33	89	2	226
6	Tesfaye, et al., 2022	2022	Ethiopia	Case control	36	3	BMI ( ≥ 18.5 or < 18.5) vs Helminth	1	12	2	21
7	Li, X. X et al., 2014	2014	China	Cross sectional	369	28	BMI ( ≥ 18.5 or < 18.5) vs Helminth
	HIV status (Positive or Negative) vs Helmenth
1	Abate et al., 2012	2012	Ethiopia	Case control	112	32	HIV status (Positive or Negative) vs Helmenth	13	40	19	40
2	Alemu et al., 2017	2017	Ethiopia	Cross sectional	213	52	HIV status (Positive or Negative) vs Helmenth	3	17	48	141
3	Mhimbira et al., 2017	2017	Tanzania	Cohort study	597	190	HIV status (Positive or Negative) vs Helmenth	37	126	153	281
4	Abate et al., 2015	2015	Ethiopia	Case control	424	156	HIV status (Positive or Negative) vs Helmenth	35	83	121	185
5	Elias et al.,2006	2006	Ethiopia	Case control	230	163	HIV status (Positive or Negative) vs Helmenth	76	32	87	35
6	Hailu et al.,2015	2015	Ethiopia	Case control	100	29	HIV status (Positive or Negative) vs Helmenth	14	27	15	44
7	Kassu et al.,2007	2007	Ethiopia	Cross sectional	257	114	HIV status (Positive or Negative) vs Helmenth	53	81	61	62
8	Lemma et al.,2022	2022	Ethiopia	Cross sectional	350	35	HIV status (Positive or Negative) vs Helmenth	21	25	14	290
9	McLaughlin et al.,2021	2021	Kenya	cross sectional	194	49	HIV status (Positive or Negative) vs Helmenth	18	87	31	58
10	Range et al.,2007	2007	Tanzania	Cross sectional	532	300	HIV status (Positive or Negative) vs Helmenth	103	129	197	103
11	Okodua et al 2010	2010	Nigeria	Case control	96	27	HIV status (Positive or Negative) vs Helmenth	4	7	23	62
	Sex ( Female or Male) vs Helminth
1	Alemu et al., 2017	2017	Ethiopia	Cross sectional	213	52	Sex (Female or Male) vs Helminth	24	67	32	90
2	Mhimbira et al., 2017	2017	Tanzania	Cohort study	597	190	Sex (Female or Male) vs Helminth	45	141	145	266
3	Abate et al., 2015	2015	Ethiopia	Case control	424	156	Sex (Female or Male) vs Helminth	60	114	96	154
4	Alemayehu et al.,2014	2014	Ethiopia	Cross sectional	72	24	Sex (Female or Male) vs Helminth	10	25	11	26
5	Alemu et al.,2019	2019	Ethiopia	Cross sectional	91	10	Sex (Female or Male) vs Helminth	4	31	6	50
6	Elias et al.,2006	2006	Ethiopia	Case control	230	163	Sex (Female or Male) vs Helminth	87	22	76	45
7	Gashaw et al.,2019	2019	Ethiopia	Cross sectional	259	26	Sex (Female or Male) vs Helminth	10	107	16	126
8	Hailu et al.,2015	2015	Ethiopia	Case control	100	29	Sex (Female or Male) vs Helminth	15	36	14	35
9	Lemma et al.,2022	2022	Ethiopia	Cross sectional	350	35	Sex (Female or Male) vs Helminth	24	124	11	191
10	McLaughlin et al.,2021	2021	Kenya	cross sectional	194	49	Sex (Female or Male) vs Helminth	26	129	23	56
11	Tesfaye, et al.,2022	2022	Ethiopia	Cross sectional	36	3	Sex (Female or Male) vs Helminth	2	34	1	35
12	Li, X. X. et al.,2014	2014	China	Cross sectional	369	28	Sex (Female or Male) vs Helminth	19	101	9	240
13	Panigrahi et al.,2019	2019	India	Cross sectional	118	32	Sex (Female or Male) vs Helminth	12	36	20	50
	Age ( ≥ 28 or < 28) vs Helminth
1	Alemu et al., 2017	2017	Ethiopia	Cross sectional	213	52	Age ( ≥ 28 or < 28) vs Helminth	29	94	23	67
2	Aynalem et al., 2019	2019	Ethiopia	Cross sectional	91	20	Age ( ≥ 28 or < 28) vs Helminth	11	44	9	27
3	Hailu et al.,2015	2015	Ethiopia	Case control	100	49	Age ( ≥ 28 or < 28) vs Helminth	11	38	14	37
4	Mhimbira et al., 2017	2017	Tanzania	Cohort study	597	190	Age ( ≥ 28 or < 28) vs Helminth	62	120	128	287
5	Panigrahi et al.,2019	2019	India	Cross sectional	118	32	Age ( ≥ 28 or < 28) vs Helminth	19	39	13	47
6	Abate et al., 2015	2015	Ethiopia	Case control	424	156	Age ( ≥ 28 or < 28) vs Helminth	80	126	76	142
7	Elias et al.,2006	2006	Ethiopia	Case control	230	163	Age ( ≥ 28 or < 28) vs Helminth	101	18	62	46
	Educational status ( Ilitrate or Litrate) vs Helminth
1	Alemu et al., 2017	2017	Ethiopia	Cross sectional	213	52	Educational status ( Ilitrate or Litrate) vs Helminth	6	41	46	120
2	Mhimbira et al., 2017	2017	Tanzania	Cohort study	597	190	Educational status ( Ilitrate or Litrate) vs Helminth	162	338	28	69
3	Taghipour et al 2019	2019	Iran	Case control	161	34	Educational status ( Ilitrate or Litrate) vs Helminth	15	44	19	95
4	Alemu et al.,2019	2019	Ethiopia	Cross sectional	91	20	Educational status ( Ilitrate or Litrate) vs Helminth	4	22	16	49
5	Lemma et al.,2022	2022	Ethiopia	Cross sectional	350	75	Educational status ( Ilitrate or Litrate) vs Helminth	19	77	56	189
6	Li, X. X. et al.,2014	2014	China	Cross sectional	369	55	Educational status ( Ilitrate or Litrate) vs Helminth	29	155	26	159
7	Panigrahi et al.,2019	2019	India	Cross sectional	118	32	Educational status ( Ilitrate or Litrate) vs Helminth	26	69	6	17
	Residence ( Rural or Urban) vs Helminth
1	Alemu et al., 2017	2017	Ethiopia	Cross sectional	213	56	Residence ( Rural or Urban) vs Helminth	13	47	43	110
2	Taghipour et al 2019	2019	Iran	Case control	161	34	Residence ( Rural or Urban) vs Helminth	3	6	31	121
3	Alemu et al.,2019	2019	Ethiopia	Cross sectional	91	20	Residence ( Rural or Urban) vs Helminth	2	0	18	71
4	Lemma et al.,2022	2022	Ethiopia	Cross sectional	350	75	Residence ( Rural or Urban) vs Helminth	12	23	63	250
5	Panigrahi et al.,2019	2019	India	Cross sectional	118	32	Residence ( Rural or Urban) vs Helminth	23	62	9	24
6	Sikalengo et al.,2018	2018	Tanzania	Cross sectional	668	154	Residence ( Rural or Urban) vs Helminth	36	172	118	342

## Sheet: Factors 2
S. No	Author	Year of study	Study Area	Study design	Sample size	Case of Helmenth	Variable	With Hel +	With Hel-	With out Hel +	With out Hel -
	Age ( ≥ 28 or < 28) vs Helminth
1	Alemu et al., 2017	2017	Ethiopia	Cross sectional	213	52	Age ( ≥ 28 or < 28) vs Helminth	29	94	23	67
2	Aynalem et al., 2019	2019	Ethiopia	Cross sectional	91	20	Age ( ≥ 28 or < 28) vs Helminth	11	44	9	27
3	Hailu et al.,2015	2015	Ethiopia	Case control	100	49	Age ( ≥ 28 or < 28) vs Helminth	11	38	14	37
4	Mhimbira et al., 2017	2017	Tanzania	Cohort study	597	190	Age ( ≥ 28 or < 28) vs Helminth	62	120	128	287
5	Panigrahi et al.,2019	2019	India	Cross sectional	118	32	Age ( ≥ 28 or < 28) vs Helminth	19	39	13	47
6	Abate et al., 2015	2015	Ethiopia	Case control	424	156	Age ( ≥ 28 or < 28) vs Helminth	80	126	76	142
7	Elias et al.,2006	2006	Ethiopia	Case control	230	163	Age ( ≥ 28 or < 28) vs Helminth	101	18	62	46
	Educational status ( Ilitrate or Litrate) vs Helminth
1	Alemu et al., 2017	2017	Ethiopia	Cross sectional	213	52	Educational status ( Ilitrate or Litrate) vs Helminth	6	41	46	120
2	Mhimbira et al., 2017	2017	Tanzania	Cohort study	597	190	Educational status ( Ilitrate or Litrate) vs Helminth	162	338	28	69
3	Taghipour et al 2019	2019	Iran	Case control	161	34	Educational status ( Ilitrate or Litrate) vs Helminth	15	44	19	95
4	Alemu et al.,2019	2019	Ethiopia	Cross sectional	91	20	Educational status ( Ilitrate or Litrate) vs Helminth	4	22	16	49
5	Lemma et al.,2022	2022	Ethiopia	Cross sectional	350	75	Educational status ( Ilitrate or Litrate) vs Helminth	19	77	56	189
6	Li, X. X. et al.,2014	2014	China	Cross sectional	369	55	Educational status ( Ilitrate or Litrate) vs Helminth	29	155	26	159
7	Panigrahi et al.,2019	2019	India	Cross sectional	118	32	Educational status ( Ilitrate or Litrate) vs Helminth	26	69	6	17
	Residence ( Rural or Urban) vs Helminth
1	Alemu et al., 2017	2017	Ethiopia	Cross sectional	213	56	Residence ( Rural or Urban) vs Helminth	13	47	43	110
2	Taghipour et al 2019	2019	Iran	Case control	161	34	Residence ( Rural or Urban) vs Helminth	3	6	31	121
3	Alemu et al.,2019	2019	Ethiopia	Cross sectional	91	20	Residence ( Rural or Urban) vs Helminth	2	1	18	70
3	Lemma et al.,2022	2022	Ethiopia	Cross sectional	350	75	Residence ( Rural or Urban) vs Helminth	12	23	63	250
4	Panigrahi et al.,2019	2019	India	Cross sectional	118	32	Residence ( Rural or Urban) vs Helminth	23	62	9	24
5	Sikalengo et al.,2018	2018	Tanzania	Cross sectional	668	154	Residence ( Rural or Urban) vs Helminth	36	172	118	342

## Sheet: Helminth Vs TB
S. No	Author	Year of study	Study Area	Study design	Sample size	TB cases	Variable	Hel+ TB+	Hel+ TB-	Hel- TB+	Hel- TB-
1	Abate et al., 2012	2012	Ethiopia	Case control	224	112	TB status (Negative or Posetive) vs Helminth	32	23	80	89
2	Mhimbira et al., 2017	2017	Tanzania	Cohort study	972	597	TB status (Negative or Posetive) vs Helminth	190	97	407	278
3	Alemayehu et al.,2014	2014	Ethiopia	Cross sectional	415	72	TB status (Negative or Posetive) vs Helminth	21	65	51	278
4	Alemu et al.,2019	2019	Ethiopia	Cross sectional	180	91	TB status (Negative or Posetive) vs Helminth	10	2	81	87
5	Elias et al.,2006	2006	Ethiopia	Case control	740	230	TB status (Negative or Posetive) vs Helminth	163	185	67	325
6	Hailu et al.,2015	2015	Ethiopia	Case control	268	100	TB status (Negative or Posetive) vs Helminth	29	13	71	155
7	McLaughlin et al.,2021	2021	Kenya	cross sectional	509	194	TB status (Negative or Posetive) vs Helminth	49	97	145	218
8	Range et al.,2007	2007	Tanzania	Cross sectional	655	532	TB status (Negative or Posetive) vs Helminth	300	52	232	71
9	Tegegne, et al.,2018	2018	Ethipia	Cross sectional	256	43	TB status (Negative or Posetive) vs Helminth	5	31	38	182
10	Tesfaye, et al.,2022	2022	Ethiopia	Cross sectional	242	36	TB status (Negative or Posetive) vs Helminth	3	10	36	196
11	Li, X. X. et al.,2014	2014	China	Cross sectional	735	369	TB status (Negative or Posetive) vs Helminth	28	30	341	336
12	Panigrahi et al.,2019	2019	India	Cross sectional	118	84	TB status (Negative or Posetive) vs Helminth	26	2	58	32
13	Wong et al.,2019	2019	Malaysia	Cross sectional	137	82	TB status (Negative or Posetive) vs Helminth	70	49	12	6
14	Taghipour et al 2019	2019	Iran	Case control	342	161	TB status (Negative or Posetive) vs Helminth	3	1	158	180
15	Okodua et al 2010	2010	Nigeria	Case control	252	96	TB status (Negative or Posetive) vs Helminth	27	34	69	122

## Sheet: Pooled prev of HI in all
S. No	Author	Year of study	Study Area	Study region	Ethiopia Africa and Asia	Study design	TB patients	Cases of Helminth	Prevalence (p)	100-p (q)	Pq/N	SEP
1	Abate et al., 2012	2012	Ethiopia	Africa	Ethiopia	Case control	112	32	28.5714	71.4286	18.2216	4.26867
2	Alemu et al., 2017	2017	Ethiopia	Africa	Ethiopia	Cross sectional	213	52	24.4131	75.5869	8.66344	2.94337
3	Mhimbira et al., 2017	2017	Tanzania	Africa	Africa	Cohort study	597	190	31.8258	68.1742	3.63434	1.90639
4	Abate et al., 2015	2015	Ethiopia	Africa	Ethiopia	Case control	424	156	36.7925	63.2075	5.48481	2.34197
5	Alemayehu et al.,2014	2014	Ethiopia	Africa	Ethiopia	Cross sectional	72	21	29.1667	70.8333	28.6941	5.35668
6	Alemu et al.,2019	2019	Ethiopia	Africa	Ethiopia	Cross sectional	91	10	10.989	89.011	10.7488	3.27854
7	Elias et al.,2006	2006	Ethiopia	Africa	Ethiopia	Case control	230	163	70.8696	29.1304	8.97592	2.99598
8	Gashaw et al.,2019	2019	Ethiopia	Africa	Ethiopia	Cross sectional	259	26	10.0386	89.9614	3.48682	1.8673
9	Hailu et al.,2015	2015	Ethiopia	Africa	Ethiopia	Case control	100	29	29	71	20.59	4.53762
10	Kassu et al.,2007	2007	Ethiopia	Africa	Ethiopia	Cross sectional	257	114	44.358	55.642	9.60376	3.09899
11	Lemma et al.,2022	2022	Ethiopia	Africa	Ethiopia	Cross sectional	350	35	10	90	2.57143	1.60357
12	McLaughlin et al.,2021	2021	Kenya	Africa	Africa	cross sectional	194	49	25.2577	74.7423	9.73103	3.11946
13	Range et al.,2007	2007	Tanzania	Africa	Africa	Cross sectional	532	300	56.391	43.609	4.62247	2.14999
14	Sikalengo et al.,2018	2018	Tanzania	Africa	Africa	Cross sectional	668	154	23.0539	76.9461	2.65555	1.62959
15	Tegegne, et al.,2018	2018	Ethiopia	Africa	Ethiopia	Cross sectional	43	5	11.6279	88.3721	23.8973	4.88848
16	Tesfaye, et al.,2022	2022	Ethiopia	Africa	Ethiopia	Cross sectional	36	3	8.33333	91.6667	21.2191	4.60642
17	Kusumaningtyas et al.,2020	2020	Indonesia	Asia	Asia	Cross sectional	16	9	56.25	43.75	153.809	12.402
18	Li, X. X. et al.,2014	2014	China	Asia	Asia	Cross sectional	369	28	7.58808	92.4119	1.90035	1.37853
19	Panigrahi et al.,2019	2019	India	Asia	Asia	Cross sectional	84	26	30.9524	69.0476	25.4427	5.04408
20	Wong et al.,2019	2019	Malaysia	Asia	Asia	Cross sectional	82	70	85.3659	14.6341	15.2348	3.90318
21	Taghipour et al 2019	2019	Iran	Asia	Asia	Case control	161	3	1.86335	98.1366	1.1358	1.06574
22	Okodua et al 2010	2010	Nigeria	Africa	Africa	Case control	96	27	28.125	71.875	21.0571	4.5888

## Sheet: Pooled prev of HI among TB+
S. No	Author	Year of study	Study Area	Study design	TB patients	Cases of Helminth	Prevalence (p)	100-p (q)	Pq/N	SEP
1	Abate et al., 2012	2012	Ethiopia	Case control	112	32	28.5714	71.4286	18.2216	4.26867
2	Mhimbira et al., 2017	2017	Tanzania	Cohort study	597	190	31.8258	68.1742	3.63434	1.90639
3	Alemayehu et al.,2014	2014	Ethiopia	Cross sectional	72	21	29.1667	70.8333	28.6941	5.35668
4	Alemu et al.,2019	2019	Ethiopia	Cross sectional	91	10	10.989	89.011	10.7488	3.27854
5	Elias et al.,2006	2006	Ethiopia	Case control	230	163	70.8696	29.1304	8.97592	2.99598
6	Hailu et al.,2015	2015	Ethiopia	Case control	100	29	29	71	20.59	4.53762
7	McLaughlin et al.,2021	2021	Kenya	cross sectional	194	49	25.2577	74.7423	9.73103	3.11946
8	Range et al.,2007	2007	Tanzania	Cross sectional	532	300	56.391	43.609	4.62247	2.14999
9	Tegegne, et al.,2018	2018	Ethipia	Cross sectional	43	5	11.6279	88.3721	23.8973	4.88848
10	Tesfaye, et al.,2022	2022	Ethiopia	Cross sectional	36	3	8.33333	91.6667	21.2191	4.60642
11	Li, X. X. et al.,2014	2014	China	Cross sectional	369	28	7.58808	92.4119	1.90035	1.37853
12	Panigrahi et al.,2019	2019	India	Cross sectional	84	26	30.9524	69.0476	25.4427	5.04408
13	Wong et al.,2019	2019	Malaysia	Cross sectional	82	70	85.3659	14.6341	15.2348	3.90318
14	Taghipour et al 2019	2019	Iran	Case control	161	3	1.86335	98.1366	1.1358	1.06574
15	Okodua et al 2010	2010	Nigeria	Case control	96	27	28.125	71.875	21.0571	4.5888

## Sheet: Pooled prev of HI among TB-
S. No	Author	Year of study	Study Area	Study design	Controls	Cases of Helmenth	Prevalence (p)	100-p (q)	Pq/N	SEP
1	Abate et al., 2012	2012	Ethiopia	Case control	112	23	20.5357	79.4643	14.5701	3.81709
2	Mhimbira et al., 2017	2017	Tanzania	Cohort study	375	97	25.8667	74.1333	5.11355	2.26132
3	Alemayehu et al.,2014	2014	Ethiopia	Cross sectional	343	65	18.9504	81.0496	4.47791	2.11611
4	Alemu et al.,2019	2019	Ethiopia	Cross sectional	89	2	2.24719	97.7528	2.46819	1.57105
5	Elias et al.,2006	2006	Ethiopia	Case control	510	185	36.2745	63.7255	4.53257	2.12898
6	Hailu et al.,2015	2015	Ethiopia	Case control	168	13	7.7381	92.2619	4.24959	2.06145
7	McLaughlin et al.,2021	2021	Kenya	cross sectional	315	97	30.7937	69.2063	6.76545	2.60105
8	Range et al.,2007	2007	Tanzania	Cross sectional	123	52	42.2764	57.7236	19.8402	4.45424
9	Tegegne, et al.,2018	2018	Ethipia	Cross sectional	213	31	14.554	85.446	5.83841	2.41628
10	Tesfaye, et al.,2022	2022	Ethiopia	Cross sectional	206	10	4.85437	95.1456	2.2421	1.49736
11	Li, X. X. et al.,2014	2014	China	Cross sectional	366	30	8.19672	91.8033	2.05597	1.43387
12	Panigrahi et al.,2019	2019	India	Cross sectional	34	2	5.88235	94.1176	16.2833	4.03526
13	Wong et al.,2019	2019	Malaysia	Cross sectional	55	49	89.0909	10.9091	17.6709	4.20368
14	Taghipour et al 2019	2019	Iran	Case control	181	1	0.552486	99.4475	0.303555	0.550958
15	Okodua et al 2010	2010	Nigeria	Case control	156	34	21.7949	78.2051	10.9261	3.30546

## Sheet: Pooled prev of HI amoTB+ Vs TB-
S. No	Author	Year of study	Study Area	Study design	TB patients	Cases of Helminth	Prevalence (p)	100-p (q)	Pq/N	SEP	Controls	Cases of Helmenth	Prevalence (p)	100-p (q)	Pq/N	SEP
1	Abate et al., 2012	2012	Ethiopia	Case control	112	32	28.5714	71.4286	18.2216	4.26867	112	23	20.5357	79.4643	14.5701	3.81709
2	Mhimbira et al., 2017	2017	Tanzania	Cohort study	597	190	31.8258	68.1742	3.63434	1.90639	375	97	25.8667	74.1333	5.11355	2.26132
3	Alemayehu et al.,2014	2014	Ethiopia	Cross sectional	72	21	29.1667	70.8333	28.6941	5.35668	343	65	18.9504	81.0496	4.47791	2.11611
4	Alemu et al.,2019	2019	Ethiopia	Cross sectional	91	10	10.989	89.011	10.7488	3.27854	89	2	2.24719	97.7528	2.46819	1.57105
5	Elias et al.,2006	2006	Ethiopia	Case control	230	163	70.8696	29.1304	8.97592	2.99598	510	185	36.2745	63.7255	4.53257	2.12898
6	Hailu et al.,2015	2015	Ethiopia	Case control	100	29	29	71	20.59	4.53762	168	13	7.7381	92.2619	4.24959	2.06145
7	McLaughlin et al.,2021	2021	Kenya	cross sectional	194	49	25.2577	74.7423	9.73103	3.11946	315	97	30.7937	69.2063	6.76545	2.60105
8	Range et al.,2007	2007	Tanzania	Cross sectional	532	300	56.391	43.609	4.62247	2.14999	123	52	42.2764	57.7236	19.8402	4.45424
9	Tegegne, et al.,2018	2018	Ethipia	Cross sectional	43	5	11.6279	88.3721	23.8973	4.88848	213	31	14.554	85.446	5.83841	2.41628
10	Tesfaye, et al.,2022	2022	Ethiopia	Cross sectional	36	3	8.33333	91.6667	21.2191	4.60642	206	10	4.85437	95.1456	2.2421	1.49736
11	Li, X. X. et al.,2014	2014	China	Cross sectional	369	28	7.58808	92.4119	1.90035	1.37853	366	30	8.19672	91.8033	2.05597	1.43387
12	Panigrahi et al.,2019	2019	India	Cross sectional	84	26	30.9524	69.0476	25.4427	5.04408	34	2	5.88235	94.1176	16.2833	4.03526
13	Wong et al.,2019	2019	Malaysia	Cross sectional	82	70	85.3659	14.6341	15.2348	3.90318	55	49	89.0909	10.9091	17.6709	4.20368
14	Taghipour et al 2019	2019	Iran	Case control	161	3	1.86335	98.1366	1.1358	1.06574	181	1	0.552486	99.4475	0.303555	0.550958
15	Okodua et al 2010	2010	Nigeria	Case control	96	27	28.125	71.875	21.0571	4.5888	156	34	21.7949	78.2051	10.9261	3.30546

[truncated: 11 more sheets: Summary of Articls, HIV among TB+, HIV among TB-, Types of helminths(TB+ Vs TB-)), A. lumbricoides, Hookworm, S. stercoralis , S. mansoni, T. trichiura, H,nana,Taenia spp and E. vermi, HI in Ethiopia Vs Africa]
